# Supplementary material for: Efficacy of a WeChat-Based, Multidisciplinary, Full-Course Nutritional Management Program on the Nutritional Status of Patients With Ovarian Cancer Undergoing Chemotherapy: Randomized Controlled Trial
Source: JMIR Mhealth Uhealth. 2024 Nov 4;12:e56475. doi: 10.2196/56475 (PMC11554286; doi:10.2196/56475)
Supplement: Multimedia Appendix 2 [file mhealth-v12-e56475-s002.zip]

Archive with 2 entries (2 files):
- Supplementary Table 2.docx
- Supplementary Table1 (Revised Version).docx
